# Supplementary material for: The Herbal Formula CWBSD Improves Sleep Quality Dependent on Oral Microbial Type and Tongue Diagnostic Features in Insomnia
Source: J Pers Med. 2021 Apr 21;11(5):325. doi: 10.3390/jpm11050325 (PMC8143156; doi:10.3390/jpm11050325)
Supplement: Supplementary file 1 [file jpm-11-00325-s001.zip]

Archive with 1 entries (1 files):
- jpm-1167034-supplementary.pdf
